# Supplementary material for: Hesperidin as a Species-Specific Modifier of Aphid Behavior
Source: Int J Mol Sci. 2024 Apr 28;25(9):4822. doi: 10.3390/ijms25094822 (PMC11084187; doi:10.3390/ijms25094822)
Supplement: Supplementary file 1 [file ijms-25-04822-s001.zip]

Archive with 1 entries (1 files):
- ijms-2973028-supplementary.pdf
